# Supplementary material for: Topic2features: a novel framework to classify noisy and sparse textual data using LDA topic distributions
Source: PeerJ Comput Sci. 2021 Aug 11;7:e677. doi: 10.7717/peerj-cs.677 (PMC8372003; doi:10.7717/peerj-cs.677)
Supplement: Supplemental Information 2 [file peerj-cs-07-677-s002.txt]

The topic modelling zip file contains code files that are:
1. Using LDA lables for machine learning, (it is code file for using LDA topic as feature vectors on amazon dataset, also it contains 5by2 fold paired t test code on amazon dataset)
2. Using LDA lables for machine learning (social media dataset), (it is a code file for applying LDA based feature vectors on social media dataset)
3. without topic modelling (Baseline approach), (it is a file that contains code for applying baseline on amazond dataset),
4. without topic modelling (Baseline approachSM dataset), (it is a code that apply baseline approaches on social media dataset)
5. BaselineRevData_Doc2vec (it is a code file that contains code to apply doc2vec approach as a baseline on amazon dataset)
6. BaselineSMData_Doc2vec (it is a code file that contains code to apply doc2vec as baseline approach on social media dataset)
all are .ipynb extensions, run on python 3.8 and in jupyter notebook.
